# Supplementary material for: A curated database reveals trends in single-cell transcriptomics
Source: Database (Oxford). 2020 Nov 28;2020:baaa073. doi: 10.1093/database/baaa073 (PMC7698659; doi:10.1093/database/baaa073)
Supplement: baaa073_Supp [file baaa073_supp.zip]

Archive with 2 entries (2 files):
- Supp. Fig. 1@4x-100.jpg
- Supp. Fig. 2@4x-100.jpg
